# Supplementary material for: Jmjd6a regulates GSK3β RNA splicing in Xenopus laevis eye development
Source: PLoS One. 2019 Jul 30;14(7):e0219800. doi: 10.1371/journal.pone.0219800 (PMC6667200; doi:10.1371/journal.pone.0219800)
Supplement: S1 File — (XLSX) [file pone.0219800.s007.xlsx]

## Sheet: Fig2b
Raw values of Fig2B (Knockdown efficiency of Jmjd6 MO was evaluated by western blot analysis)
	CMO	JMO	JMO+
Fold change of Jmjd6 expression	1	0.3	0.875
	1.6875	0.3	0.954545
	1.2	0.45	0.875
	1.3	0.35	0.9
Average	1.29688	0.35	0.901136
STDEV	0.288743	0.0707107	0.0375057

## Sheet: Fig3b
Raw values of Fig3B (Quantification of abnormal eye phenotypes.)
	Con MO	Jmjd6a MO	Jmjd6a MO + Δ5'UTR Jmjd6a
Severe	0	120	30
Moderate	0	123	56
Mild	23	100	126
Control	245	125	230
total	268	468	442

## Sheet: Fig6a
Raw values of Fig6A (TOP-flash)
	Con	Jmjd6Mo-	Jmjd6Mo+	Rescued
Relative luciferase activity	0.846154	16.3	161.55	38.8462
	1.13333	10.7	124.75	32.6
	0.8	22.92	151.63	88.125
	0.8125	16.5	135.27	62.2
	0.785714	9.9	146.15	48
Average	0.87554	15.264	143.87	53.9542
STDEV	0.145834	5.2635	14.2963	22.1096

## Sheet: Fig5d, Figure S4
Raw values of Fig5D, Figure S4 (Quantitative RT-PCR)
	GSK3ß Exon1	GSK3ß Exon2	GSK3ß Exon3		GSK3ß Exon1	GSK3ß Exon2	GSK3ß Exon3
Control MO	0.985642	0.757895	0.747124	Jmjd6a MO	0.612459	0.185421	0.754887
	0.859655	0.989975	1.18742		0.325614	0.242518	1.12345
	1.25488	1.22452	1.19875		0.452196	0.385455	1.35325
AVERAGE	1.03339	0.990798	1.04443	AVERAGE	0.463423	0.271131	1.0772
STDEV	0.201893	0.233316	0.25754	STDEV	0.143751	0.103041	0.301853
	GSK3ß Exon3	GSK3ß Exon4	GSK3ß Exon5	GSK3ß Exon6	GSK3ß Exon7	GSK3ß Exon8	GSK3ß Exon9	GSK3ß Exon10	GSK3ß Exon11
Control MO	1.08673	0.97942	0.972655	0.972655	1.05702	1.13288	0.946058	1	1.06437
	1.06437	0.972655	0.965936	0.959264	1.06437	1.06437	1.07923	1	0.97942
	1.04972	0.907519	1.12506	0.959264	0.965936	0.97942	1.00696	1	1.02811
AVERAGE	1.06694	0.953198	1.02122	0.963728	1.02911	1.05889	1.01075	1	1.02397
STDEV	0.0186425	0.0397035	0.0899924	0.0077312	0.0548318	0.0768783	0.0666662	0	0.0426264
	GSK3ß Exon3	GSK3ß Exon4	GSK3ß Exon5	GSK3ß Exon6	GSK3ß Exon7	GSK3ß Exon8	GSK3ß Exon9	GSK3ß Exon10	GSK3ß Exon11
Jmjd6a MO	1.04247	0.920188	0.965936	0.97942	1.04972	1.12506	0.939523	1	1.05702
	1.10191	1.02101	0.939523	0.986233	1.10191	0.993092	0.933033	1	0.965936
	0.90125	1.07923	1.04972	1.04247	1.05702	1.08673	0.965936	1	1.06437
AVERAGE	1.01521	1.00681	0.985059	1.00271	1.06955	1.0683	0.946164	1	1.02911
STDEV	0.103067	0.0804659	0.0575319	0.0346008	0.0282601	0.0678879	0.0174281	0	0.0548318

## Sheet: Figure S1
Raw values of Figure S1 (Quantitative RT-PCR)
	St4	St10	St15	st18	st20	st25	st30
Jmjd6a	1	0.482968	0.285413	0.366021	0.320856	0.31864	0.432269
	1	0.576343	0.309927	0.158769	0.20166	0.234881	0.179867
	1	0.406126	0.412523	0.273573	0.0953912	0.0413778	0.0270168
AVERAGE	1	0.488479	0.335954	0.266121	0.205969	0.1983	0.213051
STDEV	0	0.0852422	0.0674339	0.103827	0.112794	0.142205	0.204654
Jmjd6b	0.482968	0.233258	0.267943	0.267943	0.22688	0.270744	0.241484
	0.372419	0.222982	0.20805	0.0777507	0.147624	0.132586	0.124137
	0.210224	0.196827	0.0625	0.123279	0.0674518	0.0306069	0.0113199
AVERAGE	0.355204	0.217689	0.179498	0.156324	0.147319	0.144646	0.125647
STDEV	0.137185	0.0187835	0.105656	0.0993091	0.0797145	0.120522	0.11509
